# Supplementary material for: Ab Initio Neural Network Potential Energy Surface and Quantum Dynamics Calculations on Na(2S) + H2 → NaH + H Reaction
Source: Molecules. 2024 Oct 14;29(20):4871. doi: 10.3390/molecules29204871 (PMC11510301; doi:10.3390/molecules29204871)
Supplement: Supplementary file 1 [file molecules-29-04871-s001.zip]

Archive with 1 entries (1 files):
- NaH2.f
