# Supplementary material for: Ab Initio Neural Network Potential Energy Surface and Quantum Dynamics Calculations on Na(2S) + H2 → NaH + H Reaction
Source: Molecules. 2024 Oct 14;29(20):4871. doi: 10.3390/molecules29204871 (PMC11510301; doi:10.3390/molecules29204871)
Supplement: Supplementary file 1 [file molecules-29-04871-s001.zip › NaH2.f]

      subroutine nahh_pes(r,vtot)
c	r(1),r(3)--NaH
c	r(2)--H2
	implicit double precision (a-h,o-z)
	parameter (m= 15,n= 15)
	dimension r(3),wi(m,3),bbi(m),wl1(n,m),wl2(n),b1(n)
	dimension xmin(3),xmax(3),G(3),OutLayer1(m),OutLayer2(n)
	dimension c1(m),c2(n)
	data b1(01)/  0.2269555299874876E+01/
      data b1(02)/  0.1466625190314373E+01/
      data b1(03)/ -0.2843143859538487E+01/
      data b1(04)/ -0.8401308241195482E+00/
      data b1(05)/ -0.3582236215307927E+00/
      data b1(06)/  0.1097467680362748E+01/
      data b1(07)/  0.3908849202237725E+00/
      data b1(08)/  0.2868115818706840E+00/
      data b1(09)/ -0.1439388552126820E+01/
      data b1(10)/ -0.1000966146411301E+01/
      data b1(11)/  0.1890612716742305E+01/
      data b1(12)/ -0.8770626453381272E+00/
      data b1(13)/ -0.3652430211104292E+01/
      data b1(14)/ -0.1720751744988340E+01/
      data b1(15)/  0.2155814178719005E+01/
      data b2/  0.4461233019649379E+01/
      data bbi(01)/  0.2475960732562569E+01/
      data bbi(02)/  0.1098088164844093E+01/
      data bbi(03)/ -0.2870419920196359E+01/
      data bbi(04)/ -0.2360529875333048E+01/
      data bbi(05)/ -0.1336313892142224E+01/
      data bbi(06)/  0.2549092706508055E+01/
      data bbi(07)/ -0.6148558912941624E+00/
      data bbi(08)/ -0.7062877734910895E+00/
      data bbi(09)/ -0.5696681543953583E+00/
      data bbi(10)/  0.8582980021679915E+00/
      data bbi(11)/  0.3074177806400692E+01/
      data bbi(12)/  0.1280096859232357E+01/
      data bbi(13)/  0.4070921941018844E+01/
      data bbi(14)/ -0.6875262784615204E+00/
      data bbi(15)/ -0.2031146160773029E+01/
      data wi(01,01)/ -0.1085726431169739E+01/
      data wi(01,02)/  0.2319388471780738E+01/
      data wi(01,03)/ -0.1411188526635101E+01/
      data wi(02,01)/ -0.2992195888753906E+01/
      data wi(02,02)/  0.1405689433686899E+01/
      data wi(02,03)/  0.1840345719880145E+01/
      data wi(03,01)/  0.2951004209344029E+01/
      data wi(03,02)/ -0.5046161051202422E+00/
      data wi(03,03)/ -0.9614996249899666E-01/
      data wi(04,01)/  0.4987040251554824E+01/
      data wi(04,02)/ -0.4429931826844141E+01/
      data wi(04,03)/ -0.4940016709390917E+00/
      data wi(05,01)/ -0.5865129316733191E+00/
      data wi(05,02)/ -0.8095757755925099E+00/
      data wi(05,03)/  0.3990662660466702E+01/
      data wi(06,01)/ -0.4509143958671189E+01/
      data wi(06,02)/  0.2330728026302335E+01/
      data wi(06,03)/ -0.5387734683887722E+00/
      data wi(07,01)/ -0.1516851575739198E+01/
      data wi(07,02)/  0.1416679919609368E+01/
      data wi(07,03)/  0.2650575898436243E+01/
      data wi(08,01)/ -0.8174619133322285E+00/
      data wi(08,02)/  0.1611236059313597E+01/
      data wi(08,03)/ -0.2228174838630641E+00/
      data wi(09,01)/ -0.1314664714597025E+01/
      data wi(09,02)/ -0.3124822648787552E+00/
      data wi(09,03)/  0.1580120999104294E+01/
      data wi(10,01)/ -0.3765686815546957E+01/
      data wi(10,02)/  0.2128754653110464E+01/
      data wi(10,03)/ -0.2380412872933940E+00/
      data wi(11,01)/  0.1617920800770918E+01/
      data wi(11,02)/ -0.2389742874457103E+00/
      data wi(11,03)/ -0.2289377231532779E+01/
      data wi(12,01)/  0.1250557856279215E+01/
      data wi(12,02)/  0.1134270305846727E+01/
      data wi(12,03)/  0.1563699630215380E+00/
      data wi(13,01)/ -0.1448288050402067E+00/
      data wi(13,02)/  0.2461152826338826E-01/
      data wi(13,03)/ -0.3572640699623982E+01/
      data wi(14,01)/  0.3556816759701675E+00/
      data wi(14,02)/ -0.3336734950094492E+00/
      data wi(14,03)/ -0.7418486499895588E+00/
      data wi(15,01)/ -0.1041287715258312E+01/
      data wi(15,02)/ -0.1826065289178551E+01/
      data wi(15,03)/  0.5667771021276795E+00/
      data wl1(01,01)/ -0.7585628137317701E+00/
      data wl1(01,02)/  0.8715662458530996E+00/
      data wl1(01,03)/ -0.8499066395426799E+00/
      data wl1(01,04)/  0.2888218679940784E+01/
      data wl1(01,05)/ -0.8231646524316779E+00/
      data wl1(01,06)/ -0.1262550876193626E+01/
      data wl1(01,07)/  0.5910352870245286E+00/
      data wl1(01,08)/ -0.1266436222609524E+01/
      data wl1(01,09)/ -0.8403639366485957E+00/
      data wl1(01,10)/ -0.2330909252024771E+01/
      data wl1(01,11)/  0.3384830455372281E+00/
      data wl1(01,12)/ -0.2146724133213431E+01/
      data wl1(01,13)/ -0.1873296655134347E+00/
      data wl1(01,14)/  0.9569877201826048E+00/
      data wl1(01,15)/  0.1957882418349610E+01/
      data wl1(02,01)/ -0.1070137042475753E+01/
      data wl1(02,02)/  0.9074937988445068E+00/
      data wl1(02,03)/ -0.1379347391938086E+01/
      data wl1(02,04)/  0.2903657225068264E+01/
      data wl1(02,05)/ -0.7578984912286428E+00/
      data wl1(02,06)/ -0.1075698935893260E+01/
      data wl1(02,07)/  0.5084151439146627E+00/
      data wl1(02,08)/ -0.6614500480494977E+00/
      data wl1(02,09)/ -0.1002307849705719E+01/
      data wl1(02,10)/ -0.2875630536298615E+01/
      data wl1(02,11)/  0.5912723702215735E+00/
      data wl1(02,12)/ -0.2799294342149798E+01/
      data wl1(02,13)/  0.3792592082264747E+00/
      data wl1(02,14)/  0.8198648350707467E+00/
      data wl1(02,15)/  0.1696619307412210E+01/
      data wl1(03,01)/ -0.3534245545203219E-01/
      data wl1(03,02)/ -0.8406170428621403E-01/
      data wl1(03,03)/ -0.3868047997944092E+01/
      data wl1(03,04)/ -0.8823573332801593E+00/
      data wl1(03,05)/ -0.1706738240382994E+00/
      data wl1(03,06)/  0.5840743231616610E-01/
      data wl1(03,07)/  0.7868846624176945E-01/
      data wl1(03,08)/  0.2696799184377506E+01/
      data wl1(03,09)/ -0.6641007115663390E-01/
      data wl1(03,10)/ -0.2034946447969056E+01/
      data wl1(03,11)/  0.1062946598332675E+01/
      data wl1(03,12)/  0.3014814544956063E+00/
      data wl1(03,13)/ -0.4205020573028271E+00/
      data wl1(03,14)/  0.7848929285067475E+00/
      data wl1(03,15)/  0.1162546051119703E+01/
      data wl1(04,01)/  0.1671088019960513E+01/
      data wl1(04,02)/ -0.3761659720592482E+00/
      data wl1(04,03)/  0.1405231082162207E+01/
      data wl1(04,04)/ -0.5812429794050826E+00/
      data wl1(04,05)/  0.6623438486326071E+00/
      data wl1(04,06)/ -0.2051847889648277E+00/
      data wl1(04,07)/ -0.2255381363297914E+01/
      data wl1(04,08)/  0.1343086788528125E+01/
      data wl1(04,09)/ -0.6401111151320975E+00/
      data wl1(04,10)/  0.1811456757584183E+00/
      data wl1(04,11)/  0.4970244974427321E-01/
      data wl1(04,12)/  0.9114387392671790E+00/
      data wl1(04,13)/  0.4181911308926913E+00/
      data wl1(04,14)/ -0.1016086093144816E+00/
      data wl1(04,15)/  0.4736345903044704E+00/
      data wl1(05,01)/ -0.3563188858049691E+00/
      data wl1(05,02)/ -0.6161320384003185E+00/
      data wl1(05,03)/ -0.1978003809756896E+01/
      data wl1(05,04)/ -0.1759933093417175E+01/
      data wl1(05,05)/  0.6257919618458715E+00/
      data wl1(05,06)/ -0.3201366104771234E+00/
      data wl1(05,07)/ -0.4197978615769897E+00/
      data wl1(05,08)/  0.3084762391996513E+01/
      data wl1(05,09)/  0.2479437077553953E+00/
      data wl1(05,10)/  0.3852738623507624E+01/
      data wl1(05,11)/ -0.9147057781035225E+00/
      data wl1(05,12)/  0.4246652257563379E+01/
      data wl1(05,13)/  0.3064803595586549E+00/
      data wl1(05,14)/ -0.4437190714876179E+00/
      data wl1(05,15)/ -0.5138275929128083E-01/
      data wl1(06,01)/  0.3806080750904513E+00/
      data wl1(06,02)/  0.5550653657974485E+00/
      data wl1(06,03)/ -0.6883289009496665E+00/
      data wl1(06,04)/  0.1693223627351089E+01/
      data wl1(06,05)/ -0.4935535584311570E+00/
      data wl1(06,06)/  0.4245490393957845E+00/
      data wl1(06,07)/  0.2763769200463794E-01/
      data wl1(06,08)/  0.9142389470653647E+00/
      data wl1(06,09)/ -0.1133776852064356E+01/
      data wl1(06,10)/ -0.4412624202400827E+01/
      data wl1(06,11)/  0.9621726925201021E+00/
      data wl1(06,12)/ -0.4344953800126442E+01/
      data wl1(06,13)/ -0.8532919966932148E+00/
      data wl1(06,14)/ -0.6346415845430252E+00/
      data wl1(06,15)/  0.2818794709603101E+00/
      data wl1(07,01)/ -0.1181551494218469E+01/
      data wl1(07,02)/ -0.4123118450399638E-01/
      data wl1(07,03)/  0.2901481438876186E+01/
      data wl1(07,04)/ -0.5003636420425220E+00/
      data wl1(07,05)/  0.2730620559222707E+00/
      data wl1(07,06)/ -0.1798870958340240E+01/
      data wl1(07,07)/  0.8185203398767363E-01/
      data wl1(07,08)/ -0.1431621530502432E+01/
      data wl1(07,09)/  0.3720926851046378E+00/
      data wl1(07,10)/ -0.1436827860763883E+00/
      data wl1(07,11)/  0.6160280644734056E+00/
      data wl1(07,12)/ -0.6675296941787991E+00/
      data wl1(07,13)/  0.6150343594812578E+00/
      data wl1(07,14)/ -0.1604666417759421E+01/
      data wl1(07,15)/ -0.2488870038216343E+00/
      data wl1(08,01)/ -0.5093166242974795E+00/
      data wl1(08,02)/ -0.1407817739386711E+00/
      data wl1(08,03)/  0.1251440506574869E+01/
      data wl1(08,04)/ -0.1679510271480268E+00/
      data wl1(08,05)/ -0.1788933238077987E-01/
      data wl1(08,06)/ -0.1182293766756970E-01/
      data wl1(08,07)/  0.3136404974625132E+00/
      data wl1(08,08)/ -0.1346187350698659E+01/
      data wl1(08,09)/ -0.6416256519292286E-02/
      data wl1(08,10)/  0.1474864541075996E-01/
      data wl1(08,11)/ -0.6743754824874232E+00/
      data wl1(08,12)/ -0.9169463466126604E-01/
      data wl1(08,13)/  0.4773643328134927E+00/
      data wl1(08,14)/ -0.1364578935517493E+00/
      data wl1(08,15)/ -0.3614094703589715E-01/
      data wl1(09,01)/ -0.1075071601727585E+01/
      data wl1(09,02)/  0.2825531518705673E+00/
      data wl1(09,03)/ -0.2212035403751580E+01/
      data wl1(09,04)/  0.1281128842668331E-01/
      data wl1(09,05)/  0.1565586168542981E+00/
      data wl1(09,06)/  0.7064330255908392E+00/
      data wl1(09,07)/  0.8217667059694002E-01/
      data wl1(09,08)/  0.2320530665118086E+00/
      data wl1(09,09)/ -0.9867175932297616E+00/
      data wl1(09,10)/  0.1586638223490191E+01/
      data wl1(09,11)/  0.8053521783849751E+00/
      data wl1(09,12)/ -0.1585096161705226E+00/
      data wl1(09,13)/  0.6551885209600153E+00/
      data wl1(09,14)/ -0.5761942385908180E+00/
      data wl1(09,15)/ -0.4566291063538345E+00/
      data wl1(10,01)/  0.8470911841070317E+00/
      data wl1(10,02)/ -0.7008625717771441E-01/
      data wl1(10,03)/  0.3152996575936789E+00/
      data wl1(10,04)/  0.1441551234539525E+01/
      data wl1(10,05)/ -0.6523285014882191E+00/
      data wl1(10,06)/  0.1272483261238073E+01/
      data wl1(10,07)/  0.3147970661497805E+00/
      data wl1(10,08)/ -0.1225779921351253E+01/
      data wl1(10,09)/ -0.1492915095416929E+01/
      data wl1(10,10)/ -0.3747381091899867E+01/
      data wl1(10,11)/  0.3142502615492873E+00/
      data wl1(10,12)/ -0.2800933757656824E+01/
      data wl1(10,13)/  0.8676615447651316E+00/
      data wl1(10,14)/ -0.8988160834793979E+00/
      data wl1(10,15)/  0.1616702255564990E+01/
      data wl1(11,01)/ -0.1144550793159383E+01/
      data wl1(11,02)/  0.1479944376143148E+00/
      data wl1(11,03)/  0.3364655008519077E+01/
      data wl1(11,04)/ -0.1178622501096595E+01/
      data wl1(11,05)/  0.1101467297265661E+01/
      data wl1(11,06)/ -0.3197542496883999E+01/
      data wl1(11,07)/ -0.5168338851001357E+00/
      data wl1(11,08)/ -0.7719815728554056E+00/
      data wl1(11,09)/  0.1250203702263750E+01/
      data wl1(11,10)/ -0.3921179392395192E+00/
      data wl1(11,11)/ -0.2339792533319575E+00/
      data wl1(11,12)/  0.1350536308742299E+01/
      data wl1(11,13)/  0.3338148773568633E+01/
      data wl1(11,14)/  0.3064548191498750E+01/
      data wl1(11,15)/  0.9706902814345879E+00/
      data wl1(12,01)/  0.3928460363448252E+00/
      data wl1(12,02)/ -0.7851144506972446E+00/
      data wl1(12,03)/ -0.1588583068640938E+00/
      data wl1(12,04)/ -0.2206714334497559E+01/
      data wl1(12,05)/  0.6224144958485878E+00/
      data wl1(12,06)/ -0.1987742348786559E+00/
      data wl1(12,07)/ -0.3847517739995580E+00/
      data wl1(12,08)/  0.1427123322359307E+01/
      data wl1(12,09)/  0.8221441757624361E+00/
      data wl1(12,10)/  0.4390654461812706E+01/
      data wl1(12,11)/ -0.6451340709209793E+00/
      data wl1(12,12)/  0.4630584610095876E+01/
      data wl1(12,13)/  0.3046435045597650E+00/
      data wl1(12,14)/ -0.2755448940380251E+00/
      data wl1(12,15)/ -0.3414163270381941E+00/
      data wl1(13,01)/  0.9989904296068337E+00/
      data wl1(13,02)/ -0.3901004900718347E+00/
      data wl1(13,03)/ -0.4065869275822596E+00/
      data wl1(13,04)/ -0.1505138515349268E+01/
      data wl1(13,05)/ -0.7970498012801647E+00/
      data wl1(13,06)/ -0.3039234124201568E-01/
      data wl1(13,07)/  0.5377842912572933E+00/
      data wl1(13,08)/  0.2470385787145592E-01/
      data wl1(13,09)/  0.1537800808011290E+01/
      data wl1(13,10)/  0.1226274448608534E+01/
      data wl1(13,11)/ -0.8177293441544573E+00/
      data wl1(13,12)/  0.2626311002010647E+01/
      data wl1(13,13)/  0.1659825683671686E+00/
      data wl1(13,14)/  0.6965320497385231E+00/
      data wl1(13,15)/ -0.7971982812547020E+00/
      data wl1(14,01)/  0.1137870553056690E+01/
      data wl1(14,02)/  0.2055323808786605E+00/
      data wl1(14,03)/ -0.2665830093936145E+01/
      data wl1(14,04)/  0.3543604420170331E+00/
      data wl1(14,05)/  0.1713805338625151E+00/
      data wl1(14,06)/ -0.3602066521119455E+00/
      data wl1(14,07)/ -0.5523066929552628E+00/
      data wl1(14,08)/  0.1783248569658731E+01/
      data wl1(14,09)/ -0.1797811553488986E+00/
      data wl1(14,10)/ -0.9884488906926275E-01/
      data wl1(14,11)/  0.9624426841060206E+00/
      data wl1(14,12)/  0.3240061328677453E+00/
      data wl1(14,13)/ -0.1689359379458273E+01/
      data wl1(14,14)/  0.1863029121898832E+00/
      data wl1(14,15)/  0.1336552496442455E+00/
      data wl1(15,01)/ -0.3067091128707748E+00/
      data wl1(15,02)/ -0.3696092389271092E+00/
      data wl1(15,03)/ -0.2320879623954934E+00/
      data wl1(15,04)/  0.6348586339690366E+00/
      data wl1(15,05)/ -0.1286391911360927E+01/
      data wl1(15,06)/ -0.4952363700149944E+00/
      data wl1(15,07)/ -0.4085955131730353E+00/
      data wl1(15,08)/ -0.6402005109258834E+00/
      data wl1(15,09)/ -0.1130047499388116E+01/
      data wl1(15,10)/ -0.1838242131870340E+00/
      data wl1(15,11)/  0.2751673601418558E+00/
      data wl1(15,12)/ -0.2728198407837916E+00/
      data wl1(15,13)/  0.2247100697343130E+01/
      data wl1(15,14)/ -0.4926640227041614E+00/
      data wl1(15,15)/  0.1833789159410158E+00/
      data wl2(01)/  0.1654706159635930E+01/
      data wl2(02)/ -0.2134215903877446E+01/
      data wl2(03)/ -0.1023505462794484E+01/
      data wl2(04)/  0.2759298315481170E+00/
      data wl2(05)/  0.1836691632107719E+01/
      data wl2(06)/ -0.1226402193208272E+01/
      data wl2(07)/  0.1390511188387095E+01/
      data wl2(08)/ -0.3537901022763267E+01/
      data wl2(09)/ -0.4617885930483415E+01/
      data wl2(10)/  0.1283599975498397E+01/
      data wl2(11)/ -0.8427332891657556E+00/
      data wl2(12)/ -0.2146662164558620E+01/
      data wl2(13)/ -0.1576171829285471E+01/
      data wl2(14)/ -0.1673570575027713E+01/
      data wl2(15)/ -0.4373526855679817E+01/
      data xmax(01)/  0.6303522997202994E+00/
      data xmax(02)/  0.3971565275725179E+00/
      data xmax(03)/  0.8650728118877928E+00/
      data xmin(01)/  0.2052612512148532E-02/
      data xmin(02)/  0.3336160376943401E-05/
      data xmin(03)/  0.3531123075255576E-03/
      data ymini/ -0.174406000000000E+00/,ymaxi/  0.730350000000000E-01/
      data ymino/ -0.100000000000000E+01/,ymaxo/  0.100000000000000E+01/
       p12=exp(-0.2*r(1))
       p23=exp(-0.2*r(2))
       p13=exp(-0.2*r(3))
       G(1)=(p12+p13)/2.0
       G(2)=p12*p13
       G(3)=p23
       G=2.0*(G-xmin)/(xmax-xmin) -1.0
       do it=1,m
          c1(it)=0
          do kt=1,3
           c1(it)=c1(it)+Wi(it,kt)*G(kt)
       enddo
       enddo
       c1=c1+bbi
       OutLayer1=2.0/(1.0+exp(-2.0*c1))-1.0
       do it=1,n
           c2(it)=0
           do kt=1,m
            c2(it)=c2(it)+wl1(it,kt)*OutLayer1(kt)
       enddo
       enddo
       c2=c2+b1
       outlayer2=2.0/(1.0+exp(-2.0*c2))-1.0
       c3=0.0
       do i=1,n
          c3=c3+outlayer2(i)*wl2(i)
       enddo
       c3=c3+b2
       y2a=(c3-ymino)*(ymaxi-ymini)/(ymaxo-ymino)+ymini
       vtot=y2a
      end
